# Supplementary material for: Effect of Supervised Versus Hybrid Delivery of Physiotherapeutic Scoliosis-Specific Exercises in Adolescents with Idiopathic Scoliosis: Systematic Review and Meta-Analysis
Source: Medicina (Kaunas). 2026 Apr 15;62(4):768. doi: 10.3390/medicina62040768 (PMC13117688; doi:10.3390/medicina62040768)
Supplement: Supplementary file 1 [file medicina-62-00768-s001.zip]

Archive with 1 entries (1 files):
- medicina-4208043-supplementary.pdf
